# Supplementary material for: Investigating the Fibrillar Ultrastructure and Mechanics in Keloid Scars Using In Situ Synchrotron X-ray Nanomechanical Imaging
Source: Materials (Basel). 2022 Mar 1;15(5):1836. doi: 10.3390/ma15051836 (PMC8911729; doi:10.3390/ma15051836)
Supplement: Supplementary file 1 [file materials-15-01836-s001.zip]

Archive with 1 entries (1 files):
- materials-1354575-supplementary.pdf
